# Supplementary material for: Epigenetic Regulation of Thyroid Hormone Receptor Beta in Renal Cancer
Source: PLoS One. 2014 May 21;9(5):e97624. doi: 10.1371/journal.pone.0097624 (PMC4029725; doi:10.1371/journal.pone.0097624)
Supplement: Table S4 — microRNAs predicted to bind 3′UTR of THRB based on miRecords database. (XLS) [file pone.0097624.s007.xls]

## Sheet: microRNAs-THRB
Supporting Table S4: microRNAs predicted to bind 3’UTR of THRB based on miRecords database.
# "1" : interaction predicted; "0" : interaction not predicted.
miRNA ID	miRNA Acc	Refseq	Symbol	diana	microinspector	miranda	mirtarget2	mitarget	nbmirtar	pictar	pita	rna22	rnahybrid	targetscan
hsa-miR-141	MIMAT0000432	NM_000461	THRB	0	0	1	1	0	0	0	1	0	1	1
hsa-miR-146a	MIMAT0000449	NM_000461	THRB	0	0	1	1	0	0	0	1	0	1	1
hsa-miR-586	MIMAT0003252	NM_000461	THRB	0	0	1	1	0	0	0	1	0	1	1
hsa-miR-578	MIMAT0003243	NM_000461	THRB	0	0	1	1	0	0	0	1	0	1	1
hsa-miR-135a	MIMAT0000428	NM_000461	THRB	0	0	1	1	0	0	0	1	0	1	1
hsa-miR-582-5p	MIMAT0003247	NM_000461	THRB	0	0	1	1	0	0	0	1	0	1	1
hsa-miR-590-5p	MIMAT0003258	NM_000461	THRB	0	0	1	1	0	0	0	1	0	1	1
hsa-miR-512-3p	MIMAT0002823	NM_000461	THRB	0	0	1	1	0	0	0	1	0	1	1
hsa-miR-200a	MIMAT0000682	NM_000461	THRB	0	0	1	1	0	0	0	1	0	1	1
hsa-miR-452	MIMAT0001635	NM_000461	THRB	0	0	1	1	0	0	0	1	0	1	1
hsa-miR-592	MIMAT0003260	NM_000461	THRB	0	0	1	1	0	0	0	1	0	1	1
hsa-miR-425	MIMAT0003393	NM_000461	THRB	0	0	1	1	0	0	0	1	0	1	1
hsa-miR-135b	MIMAT0000758	NM_000461	THRB	0	0	1	1	0	0	0	1	0	1	1
hsa-miR-219-5p	MIMAT0000276	NM_000461	THRB	0	0	1	1	0	0	0	1	0	1	1
hsa-miR-603	MIMAT0003271	NM_000461	THRB	0	0	1	1	0	0	0	1	0	1	1
hsa-miR-587	MIMAT0003253	NM_000461	THRB	0	0	1	1	0	0	0	1	0	1	1
hsa-miR-525-5p	MIMAT0002838	NM_000461	THRB	0	0	1	0	0	0	0	1	0	1	1
hsa-miR-526b	MIMAT0002835	NM_000461	THRB	0	0	1	0	0	0	0	1	0	1	1
hsa-miR-522	MIMAT0002868	NM_000461	THRB	0	0	1	0	0	0	0	1	0	1	1
hsa-miR-502-5p	MIMAT0002873	NM_000461	THRB	0	0	1	0	0	0	0	1	0	1	1
hsa-miR-513a-5p	MIMAT0002877	NM_000461	THRB	0	0	1	0	0	0	0	1	0	1	1
hsa-miR-526a	MIMAT0002845	NM_000461	THRB	0	0	1	0	0	0	0	1	0	1	1
hsa-miR-510	MIMAT0002882	NM_000461	THRB	0	0	1	0	0	0	0	1	0	1	1
hsa-miR-545	MIMAT0003165	NM_000461	THRB	0	0	1	0	0	0	0	1	0	1	1
hsa-miR-552	MIMAT0003215	NM_000461	THRB	0	0	1	0	0	0	0	1	0	1	1
hsa-miR-570	MIMAT0003235	NM_000461	THRB	0	0	1	1	0	0	0	1	0	1	0
hsa-miR-519c-5p	MIMAT0002831	NM_000461	THRB	0	0	1	0	0	0	0	1	0	1	1
hsa-miR-330-5p	MIMAT0004693	NM_000461	THRB	0	0	1	1	0	0	0	1	0	1	0
hsa-miR-326	MIMAT0000756	NM_000461	THRB	0	0	1	1	0	0	0	1	0	1	0
hsa-miR-338-5p	MIMAT0004701	NM_000461	THRB	0	0	1	1	0	0	0	1	0	1	0
hsa-miR-345	MIMAT0000772	NM_000461	THRB	0	0	1	0	0	0	0	1	0	1	1
hsa-miR-329	MIMAT0001629	NM_000461	THRB	0	0	1	0	0	0	0	1	0	1	1
hsa-miR-484	MIMAT0002174	NM_000461	THRB	0	0	1	0	0	0	0	1	0	1	1
hsa-miR-486-5p	MIMAT0002177	NM_000461	THRB	0	0	1	1	0	0	0	1	0	1	0
hsa-miR-487a	MIMAT0002178	NM_000461	THRB	0	0	1	0	0	0	0	1	0	1	1
hsa-miR-490-3p	MIMAT0002806	NM_000461	THRB	0	0	1	1	0	0	0	1	0	1	0
hsa-miR-146b-5p	MIMAT0002809	NM_000461	THRB	0	0	1	0	0	0	0	1	0	1	1
hsa-miR-493	MIMAT0003161	NM_000461	THRB	0	0	1	0	0	0	0	1	0	1	1
hsa-miR-432	MIMAT0002814	NM_000461	THRB	0	0	1	0	0	0	0	1	0	1	1
hsa-miR-495	MIMAT0002817	NM_000461	THRB	0	0	1	1	0	0	0	1	0	1	0
hsa-miR-496	MIMAT0002818	NM_000461	THRB	0	0	1	1	0	0	0	1	0	1	0
hsa-miR-515-5p	MIMAT0002826	NM_000461	THRB	0	0	1	0	0	0	0	1	0	1	1
hsa-miR-520f	MIMAT0002830	NM_000461	THRB	0	0	1	0	0	0	0	1	0	1	1
hsa-miR-375	MIMAT0000728	NM_000461	THRB	0	0	1	1	0	0	0	1	0	1	0
hsa-miR-573	MIMAT0003238	NM_000461	THRB	0	0	1	0	0	0	0	1	0	1	1
hsa-miR-619	MIMAT0003288	NM_000461	THRB	0	0	1	0	0	0	0	1	0	1	1
hsa-miR-622	MIMAT0003291	NM_000461	THRB	0	0	1	0	0	0	0	1	0	1	1
hsa-miR-627	MIMAT0003296	NM_000461	THRB	0	0	1	0	0	0	0	1	0	1	1
hsa-miR-628-5p	MIMAT0004809	NM_000461	THRB	0	0	1	1	0	0	0	1	0	1	0
hsa-miR-634	MIMAT0003304	NM_000461	THRB	0	0	1	0	0	0	0	1	0	1	1
hsa-miR-640	MIMAT0003310	NM_000461	THRB	0	0	1	0	0	0	0	1	0	1	1
hsa-miR-642	MIMAT0003312	NM_000461	THRB	0	0	1	0	0	0	0	1	0	1	1
hsa-miR-650	MIMAT0003320	NM_000461	THRB	0	0	1	0	0	0	0	1	0	1	1
hsa-miR-651	MIMAT0003321	NM_000461	THRB	0	0	1	0	0	0	0	1	0	1	1
hsa-miR-548d-5p	MIMAT0004812	NM_000461	THRB	0	0	1	1	0	0	0	1	0	1	0
hsa-miR-657	MIMAT0003335	NM_000461	THRB	0	0	1	0	0	0	0	1	0	1	1
hsa-miR-659	MIMAT0003337	NM_000461	THRB	0	0	1	0	0	0	0	1	0	1	1
hsa-miR-765	MIMAT0003945	NM_000461	THRB	0	0	1	0	0	0	0	1	0	1	1
hsa-miR-768-5p	MIMAT0003946	NM_000461	THRB	0	0	1	0	0	0	0	1	0	1	1
hsa-miR-924	MIMAT0004974	NM_000461	THRB	0	0	1	1	0	0	0	1	0	1	0
hsa-miR-1	MIMAT0000416	NM_000461	THRB	0	0	0	0	0	0	1	1	0	1	1
hsa-miR-548c-3p	MIMAT0003285	NM_000461	THRB	0	0	1	1	0	0	0	1	0	0	1
hsa-miR-548c-5p	MIMAT0004806	NM_000461	THRB	0	0	1	1	0	0	0	1	0	1	0
hsa-miR-574-5p	MIMAT0004795	NM_000461	THRB	0	0	1	1	0	0	0	1	0	1	0
hsa-miR-575	MIMAT0003240	NM_000461	THRB	0	0	1	0	0	0	0	1	0	1	1
hsa-miR-576-5p	MIMAT0003241	NM_000461	THRB	0	0	1	0	0	0	0	1	0	1	1
hsa-miR-579	MIMAT0003244	NM_000461	THRB	0	0	1	0	0	0	0	1	0	1	1
hsa-miR-580	MIMAT0003245	NM_000461	THRB	0	0	1	0	0	0	0	1	0	1	1
hsa-miR-583	MIMAT0003248	NM_000461	THRB	0	0	1	0	0	0	0	1	0	1	1
hsa-miR-548a-3p	MIMAT0003251	NM_000461	THRB	0	0	1	0	0	0	0	1	0	1	1
hsa-miR-548b-5p	MIMAT0004798	NM_000461	THRB	0	0	1	1	0	0	0	1	0	1	0
hsa-miR-597	MIMAT0003265	NM_000461	THRB	0	0	1	0	0	0	0	1	0	1	1
hsa-miR-599	MIMAT0003267	NM_000461	THRB	0	0	1	0	0	0	0	1	0	1	1
hsa-miR-600	MIMAT0003268	NM_000461	THRB	0	0	1	0	0	0	0	1	0	1	1
hsa-miR-605	MIMAT0003273	NM_000461	THRB	0	0	1	0	0	0	0	1	0	1	1
hsa-miR-607	MIMAT0003275	NM_000461	THRB	0	0	1	0	0	0	0	1	0	1	1
hsa-miR-608	MIMAT0003276	NM_000461	THRB	0	0	1	0	0	0	0	1	0	1	1
hsa-miR-609	MIMAT0003277	NM_000461	THRB	0	0	1	0	0	0	0	1	0	1	1
hsa-miR-612	MIMAT0003280	NM_000461	THRB	0	0	1	0	0	0	0	1	0	1	1
hsa-miR-206	MIMAT0000462	NM_000461	THRB	0	0	0	0	0	0	1	1	0	1	1
hsa-miR-181b	MIMAT0000257	NM_000461	THRB	0	0	1	0	0	0	0	1	0	1	1
hsa-miR-361-3p	MIMAT0004682	NM_000461	THRB	0	0	1	1	0	0	0	1	0	1	0
hsa-miR-21	MIMAT0000076	NM_000461	THRB	0	0	1	0	0	0	0	1	0	1	1
hsa-let-7g	MIMAT0000414	NM_000461	THRB	0	0	1	0	0	0	0	1	0	1	1
hsa-miR-105	MIMAT0000102	NM_000461	THRB	0	0	1	0	0	0	0	1	0	1	1
hsa-let-7i	MIMAT0000415	NM_000461	THRB	0	0	1	0	0	0	0	1	0	1	1
hsa-miR-101	MIMAT0000099	NM_000461	THRB	0	0	1	0	0	0	0	1	0	1	1
hsa-miR-98	MIMAT0000096	NM_000461	THRB	0	0	1	0	0	0	0	1	0	1	1
hsa-miR-95	MIMAT0000094	NM_000461	THRB	0	0	1	0	0	0	0	1	0	1	1
hsa-miR-27b	MIMAT0000419	NM_000461	THRB	0	0	1	0	0	0	0	1	0	1	1
hsa-let-7f	MIMAT0000067	NM_000461	THRB	0	0	1	0	0	0	0	1	0	1	1
hsa-let-7c	MIMAT0000064	NM_000461	THRB	0	0	1	0	0	0	0	1	0	1	1
hsa-miR-211	MIMAT0000268	NM_000461	THRB	0	0	1	1	0	0	0	1	0	1	0
hsa-let-7d	MIMAT0000065	NM_000461	THRB	0	0	1	0	0	0	0	1	0	1	1
hsa-let-7e	MIMAT0000066	NM_000461	THRB	0	0	1	0	0	0	0	1	0	1	1
hsa-miR-27a	MIMAT0000084	NM_000461	THRB	0	0	1	0	0	0	0	1	0	1	1
hsa-miR-204	MIMAT0000265	NM_000461	THRB	0	0	1	1	0	0	0	1	0	1	0
hsa-miR-220a	MIMAT0000277	NM_000461	THRB	0	0	1	0	0	0	0	1	0	1	1
hsa-miR-181c	MIMAT0000258	NM_000461	THRB	0	0	1	0	0	0	0	1	0	1	1
hsa-let-7a	MIMAT0000062	NM_000461	THRB	0	0	1	0	0	0	0	1	0	1	1
hsa-let-7b	MIMAT0000063	NM_000461	THRB	0	0	1	0	0	0	0	1	0	1	1
hsa-miR-138	MIMAT0000430	NM_000461	THRB	0	0	1	0	0	0	0	1	0	1	1
hsa-miR-632	MIMAT0003302	NM_000461	THRB	0	0	1	0	0	0	0	1	0	1	0
hsa-miR-33b	MIMAT0003301	NM_000461	THRB	0	0	1	0	0	0	0	1	0	1	0
hsa-miR-561	MIMAT0003225	NM_000461	THRB	0	0	0	0	0	0	0	1	0	1	1
hsa-miR-629	MIMAT0004810	NM_000461	THRB	0	0	1	0	0	0	0	1	0	1	0
hsa-miR-628-3p	MIMAT0003297	NM_000461	THRB	0	0	1	0	0	0	0	1	0	1	0
hsa-miR-26b	MIMAT0000083	NM_000461	THRB	0	0	1	0	0	0	0	1	0	1	0
hsa-miR-655	MIMAT0003331	NM_000461	THRB	0	0	1	0	0	0	0	1	0	1	0
hsa-miR-25	MIMAT0000081	NM_000461	THRB	0	0	1	0	0	0	0	1	0	1	0
hsa-miR-555	MIMAT0003219	NM_000461	THRB	0	0	0	0	0	0	0	1	0	1	1
hsa-miR-449b	MIMAT0003327	NM_000461	THRB	0	0	1	0	0	0	0	1	0	1	0
hsa-miR-641	MIMAT0003311	NM_000461	THRB	0	0	1	0	0	0	0	1	0	1	0
hsa-miR-18a	MIMAT0000072	NM_000461	THRB	0	0	1	0	0	0	0	1	0	1	0
hsa-miR-665	MIMAT0004952	NM_000461	THRB	0	0	1	0	0	0	0	1	0	1	0
hsa-miR-19b	MIMAT0000074	NM_000461	THRB	0	0	1	0	0	0	0	1	0	1	0
hsa-miR-19a	MIMAT0000073	NM_000461	THRB	0	0	1	0	0	0	0	1	0	1	0
hsa-miR-28-5p	MIMAT0000085	NM_000461	THRB	0	0	1	0	0	0	0	1	0	1	0
hsa-miR-30c	MIMAT0000244	NM_000461	THRB	0	0	1	0	0	0	0	1	0	1	0
hsa-miR-10a	MIMAT0000253	NM_000461	THRB	0	0	1	0	0	0	0	1	0	1	0
hsa-miR-589	MIMAT0004799	NM_000461	THRB	0	0	1	0	0	0	0	1	0	1	0
hsa-miR-548b-3p	MIMAT0003254	NM_000461	THRB	0	0	1	0	0	0	0	1	0	1	0
hsa-miR-10b	MIMAT0000254	NM_000461	THRB	0	0	1	0	0	0	0	1	0	1	0
hsa-miR-33a	MIMAT0000091	NM_000461	THRB	0	0	1	0	0	0	0	1	0	1	0
hsa-miR-588	MIMAT0003255	NM_000461	THRB	0	0	0	0	0	0	0	1	0	1	1
hsa-miR-183	MIMAT0000261	NM_000461	THRB	0	0	1	0	0	0	0	1	0	1	0
hsa-miR-593	MIMAT0004802	NM_000461	THRB	0	0	1	0	0	0	0	1	0	1	0
hsa-miR-196a	MIMAT0000226	NM_000461	THRB	0	0	1	0	0	0	0	1	0	1	0
hsa-miR-625	MIMAT0003294	NM_000461	THRB	0	0	1	0	0	0	0	1	0	1	0
hsa-miR-620	MIMAT0003289	NM_000461	THRB	0	0	1	0	0	0	0	1	0	1	0
hsa-miR-30a	MIMAT0000087	NM_000461	THRB	0	0	1	0	0	0	0	1	0	1	0
hsa-miR-32	MIMAT0000090	NM_000461	THRB	0	0	1	0	0	0	0	1	0	1	0
hsa-miR-615-5p	MIMAT0004804	NM_000461	THRB	0	0	1	0	0	0	0	1	0	1	0
hsa-miR-93	MIMAT0000093	NM_000461	THRB	0	0	1	0	0	0	0	1	0	1	0
hsa-miR-106a	MIMAT0000103	NM_000461	THRB	0	0	1	0	0	0	0	1	0	1	0
hsa-miR-595	MIMAT0003263	NM_000461	THRB	0	0	0	0	0	0	0	1	0	1	1
hsa-miR-199b-3p	MIMAT0004563	NM_000461	THRB	0	0	1	0	0	0	0	1	0	1	0
hsa-miR-15a	MIMAT0000068	NM_000461	THRB	0	0	1	0	0	0	0	1	0	1	0
hsa-miR-218	MIMAT0000275	NM_000461	THRB	0	0	0	0	0	0	0	1	0	1	1
hsa-miR-517a	MIMAT0002852	NM_000461	THRB	0	0	0	0	0	0	0	1	0	1	1
hsa-miR-517c	MIMAT0002866	NM_000461	THRB	0	0	0	0	0	0	0	1	0	1	1
hsa-miR-513c	MIMAT0005789	NM_000461	THRB	0	0	1	0	0	0	0	1	0	1	0
hsa-miR-1236	MIMAT0005591	NM_000461	THRB	0	0	1	0	0	0	0	1	0	1	0
hsa-miR-1228	MIMAT0005583	NM_000461	THRB	0	0	1	0	0	0	0	1	0	1	0
hsa-miR-1227	MIMAT0005580	NM_000461	THRB	0	0	1	0	0	0	0	1	0	1	0
hsa-miR-1225-5p	MIMAT0005572	NM_000461	THRB	0	0	1	0	0	0	0	1	0	1	0
hsa-miR-506	MIMAT0002878	NM_000461	THRB	0	0	0	0	0	0	0	1	0	1	1
hsa-miR-942	MIMAT0004985	NM_000461	THRB	0	0	1	0	0	0	0	1	0	1	0
hsa-miR-939	MIMAT0004982	NM_000461	THRB	0	0	1	0	0	0	0	1	0	1	0
hsa-miR-498	MIMAT0002824	NM_000461	THRB	0	0	0	0	0	0	0	1	0	1	1
hsa-miR-181d	MIMAT0002821	NM_000461	THRB	0	0	0	0	0	0	0	1	0	1	1
hsa-miR-511	MIMAT0002808	NM_000461	THRB	0	0	0	0	0	0	0	1	0	1	1
hsa-miR-124	MIMAT0000422	NM_000461	THRB	0	0	0	0	0	0	0	1	0	1	1
hsa-miR-128	MIMAT0000424	NM_000461	THRB	0	0	0	0	0	0	0	1	0	1	1
hsa-miR-203	MIMAT0000264	NM_000461	THRB	0	0	0	0	0	0	0	1	0	1	1
hsa-miR-181a	MIMAT0000256	NM_000461	THRB	0	0	0	0	0	0	0	1	0	1	1
hsa-miR-150	MIMAT0000451	NM_000461	THRB	0	0	0	1	0	0	0	1	0	1	0
hsa-miR-154	MIMAT0000452	NM_000461	THRB	0	0	0	0	0	0	0	1	0	1	1
hsa-miR-197	MIMAT0000227	NM_000461	THRB	0	0	0	0	0	0	0	1	0	1	1
hsa-miR-380	MIMAT0000735	NM_000461	THRB	0	0	0	0	0	0	0	1	0	1	1
hsa-miR-381	MIMAT0000736	NM_000461	THRB	0	0	0	0	0	0	0	1	0	1	1
hsa-miR-431	MIMAT0001625	NM_000461	THRB	0	0	0	0	0	0	0	1	0	1	1
hsa-miR-936	MIMAT0004979	NM_000461	THRB	0	0	1	0	0	0	0	1	0	1	0
hsa-miR-934	MIMAT0004977	NM_000461	THRB	0	0	1	0	0	0	0	1	0	1	0
hsa-miR-450b-5p	MIMAT0004909	NM_000461	THRB	0	0	1	0	0	0	0	1	0	1	0
hsa-miR-892a	MIMAT0004907	NM_000461	THRB	0	0	1	0	0	0	0	1	0	1	0
hsa-miR-886-5p	MIMAT0004905	NM_000461	THRB	0	0	1	0	0	0	0	1	0	1	0
hsa-miR-298	MIMAT0004901	NM_000461	THRB	0	0	1	0	0	0	0	1	0	1	0
hsa-miR-454	MIMAT0003885	NM_000461	THRB	0	0	1	0	0	0	0	1	0	1	0
hsa-miR-1224-3p	MIMAT0005459	NM_000461	THRB	0	0	1	0	0	0	0	1	0	1	0
hsa-miR-1224-5p	MIMAT0005458	NM_000461	THRB	0	0	1	0	0	0	0	1	0	1	0
hsa-miR-767-3p	MIMAT0003883	NM_000461	THRB	0	0	1	0	0	0	0	1	0	1	0
hsa-miR-671-5p	MIMAT0003880	NM_000461	THRB	0	0	1	0	0	0	0	1	0	1	0
hsa-miR-758	MIMAT0003879	NM_000461	THRB	0	0	1	0	0	0	0	1	0	1	0
hsa-miR-450b-3p	MIMAT0004910	NM_000461	THRB	0	0	1	0	0	0	0	1	0	1	0
hsa-miR-874	MIMAT0004911	NM_000461	THRB	0	0	1	0	0	0	0	1	0	1	0
hsa-miR-541	MIMAT0004920	NM_000461	THRB	0	0	1	0	0	0	0	1	0	1	0
hsa-miR-922	MIMAT0004972	NM_000461	THRB	0	0	1	0	0	0	0	1	0	1	0
hsa-miR-921	MIMAT0004971	NM_000461	THRB	0	0	1	0	0	0	0	1	0	1	0
hsa-miR-920	MIMAT0004970	NM_000461	THRB	0	0	1	0	0	0	0	1	0	1	0
hsa-miR-301b	MIMAT0004958	NM_000461	THRB	0	0	1	0	0	0	0	1	0	1	0
hsa-miR-760	MIMAT0004957	NM_000461	THRB	0	0	1	0	0	0	0	1	0	1	0
hsa-miR-744	MIMAT0004945	NM_000461	THRB	0	0	1	0	0	0	0	1	0	1	0
hsa-miR-708	MIMAT0004926	NM_000461	THRB	0	0	1	0	0	0	0	1	0	1	0
hsa-miR-876-5p	MIMAT0004924	NM_000461	THRB	0	0	1	0	0	0	0	1	0	1	0
hsa-miR-875-3p	MIMAT0004923	NM_000461	THRB	0	0	1	0	0	0	0	1	0	1	0
hsa-miR-508-3p	MIMAT0002880	NM_000461	THRB	0	0	0	0	0	0	0	1	0	1	1
hsa-miR-542-3p	MIMAT0003389	NM_000461	THRB	0	0	1	0	0	0	0	1	0	1	0
hsa-miR-191	MIMAT0000440	NM_000461	THRB	0	0	1	0	0	0	0	1	0	1	0
hsa-miR-485-5p	MIMAT0002175	NM_000461	THRB	0	0	1	0	0	0	0	1	0	1	0
hsa-miR-376b	MIMAT0002172	NM_000461	THRB	0	0	1	0	0	0	0	1	0	1	0
hsa-miR-409-3p	MIMAT0001639	NM_000461	THRB	0	0	1	0	0	0	0	1	0	1	0
hsa-miR-409-5p	MIMAT0001638	NM_000461	THRB	0	0	1	0	0	0	0	1	0	1	0
hsa-miR-302a	MIMAT0000684	NM_000461	THRB	0	0	1	0	0	0	0	1	0	1	0
hsa-miR-34c-5p	MIMAT0000686	NM_000461	THRB	0	0	1	0	0	0	0	1	0	1	0
hsa-miR-433	MIMAT0001627	NM_000461	THRB	0	0	1	0	0	0	0	1	0	1	0
hsa-miR-429	MIMAT0001536	NM_000461	THRB	0	0	1	0	0	0	0	1	0	1	0
hsa-miR-448	MIMAT0001532	NM_000461	THRB	0	0	1	0	0	0	0	1	0	1	0
hsa-miR-20b	MIMAT0001413	NM_000461	THRB	0	0	1	0	0	0	0	1	0	1	0
hsa-miR-485-3p	MIMAT0002176	NM_000461	THRB	0	0	1	0	0	0	0	1	0	1	0
hsa-miR-200c	MIMAT0000617	NM_000461	THRB	0	0	1	0	0	0	0	1	0	1	0
hsa-miR-194	MIMAT0000460	NM_000461	THRB	0	0	1	0	0	0	0	1	0	1	0
hsa-miR-125a-3p	MIMAT0004602	NM_000461	THRB	0	0	1	0	0	0	0	1	0	1	0
hsa-miR-369-3p	MIMAT0000721	NM_000461	THRB	0	0	1	0	0	0	0	1	0	1	0
hsa-miR-494	MIMAT0002816	NM_000461	THRB	0	0	1	0	0	0	0	1	0	1	0
hsa-miR-370	MIMAT0000722	NM_000461	THRB	0	0	1	0	0	0	0	1	0	1	0
hsa-miR-136	MIMAT0000448	NM_000461	THRB	0	0	1	0	0	0	0	1	0	1	0
hsa-miR-185	MIMAT0000455	NM_000461	THRB	0	0	1	0	0	0	0	1	0	1	0
hsa-miR-146b-3p	MIMAT0004766	NM_000461	THRB	0	0	1	0	0	0	0	1	0	1	0
hsa-miR-372	MIMAT0000724	NM_000461	THRB	0	0	1	0	0	0	0	1	0	1	0
hsa-miR-188-5p	MIMAT0000457	NM_000461	THRB	0	0	1	0	0	0	0	1	0	1	0
hsa-miR-491-5p	MIMAT0002807	NM_000461	THRB	0	0	1	0	0	0	0	1	0	1	0
hsa-miR-18b	MIMAT0001412	NM_000461	THRB	0	0	1	0	0	0	0	1	0	1	0
hsa-miR-34c-3p	MIMAT0004677	NM_000461	THRB	0	0	1	0	0	0	0	1	0	1	0
hsa-miR-151-5p	MIMAT0004697	NM_000461	THRB	0	0	1	0	0	0	0	1	0	1	0
hsa-miR-377	MIMAT0000730	NM_000461	THRB	0	0	1	0	0	0	0	1	0	1	0
hsa-miR-323-3p	MIMAT0000755	NM_000461	THRB	0	0	1	0	0	0	0	1	0	1	0
hsa-miR-323-5p	MIMAT0004696	NM_000461	THRB	0	0	1	0	0	0	0	1	0	1	0
hsa-miR-342-3p	MIMAT0000753	NM_000461	THRB	0	0	1	0	0	0	0	1	0	1	0
hsa-miR-378	MIMAT0000732	NM_000461	THRB	0	0	1	0	0	0	0	1	0	1	0
hsa-miR-342-5p	MIMAT0004694	NM_000461	THRB	0	0	1	0	0	0	0	1	0	1	0
hsa-miR-383	MIMAT0000738	NM_000461	THRB	0	0	1	0	0	0	0	1	0	1	0
hsa-miR-340	MIMAT0004692	NM_000461	THRB	0	0	1	0	0	0	0	1	0	1	0
hsa-miR-330-3p	MIMAT0000751	NM_000461	THRB	0	0	1	0	0	0	0	1	0	1	0
hsa-miR-30e	MIMAT0000692	NM_000461	THRB	0	0	1	0	0	0	0	1	0	1	0
hsa-miR-296-3p	MIMAT0004679	NM_000461	THRB	0	0	1	0	0	0	0	1	0	1	0
hsa-miR-376a	MIMAT0000729	NM_000461	THRB	0	0	1	0	0	0	0	1	0	1	0
hsa-miR-423-5p	MIMAT0004748	NM_000461	THRB	0	0	1	0	0	0	0	1	0	1	0
hsa-miR-422a	MIMAT0001339	NM_000461	THRB	0	0	1	0	0	0	0	1	0	1	0
hsa-miR-196b	MIMAT0001080	NM_000461	THRB	0	0	1	0	0	0	0	1	0	1	0
hsa-miR-384	MIMAT0001075	NM_000461	THRB	0	0	1	0	0	0	0	1	0	1	0
hsa-miR-346	MIMAT0000773	NM_000461	THRB	0	0	1	0	0	0	0	1	0	1	0
hsa-miR-301a	MIMAT0000688	NM_000461	THRB	0	0	1	0	0	0	0	1	0	1	0
hsa-miR-325	MIMAT0000771	NM_000461	THRB	0	0	1	0	0	0	0	1	0	1	0
hsa-miR-365	MIMAT0000710	NM_000461	THRB	0	0	1	0	0	0	0	1	0	1	0
hsa-miR-339-5p	MIMAT0000764	NM_000461	THRB	0	0	1	0	0	0	0	1	0	1	0
hsa-miR-338-3p	MIMAT0000763	NM_000461	THRB	0	0	1	0	0	0	0	1	0	1	0
hsa-miR-362-5p	MIMAT0000705	NM_000461	THRB	0	0	1	0	0	0	0	1	0	1	0
hsa-miR-567	MIMAT0003231	NM_000461	THRB	0	0	1	0	0	0	0	1	0	1	0
hsa-miR-513a-3p	MIMAT0004777	NM_000461	THRB	0	0	1	0	0	0	0	1	0	1	0
hsa-miR-504	MIMAT0002875	NM_000461	THRB	0	0	1	0	0	0	0	1	0	1	0
hsa-miR-30b	MIMAT0000420	NM_000461	THRB	0	0	1	0	0	0	0	1	0	1	0
hsa-miR-501-5p	MIMAT0002872	NM_000461	THRB	0	0	1	0	0	0	0	1	0	1	0
hsa-miR-500	MIMAT0004773	NM_000461	THRB	0	0	1	0	0	0	0	1	0	1	0
hsa-miR-539	MIMAT0003163	NM_000461	THRB	0	0	1	0	0	0	0	1	0	1	0
hsa-miR-499-5p	MIMAT0002870	NM_000461	THRB	0	0	1	0	0	0	0	1	0	1	0
hsa-miR-302c	MIMAT0000717	NM_000461	THRB	0	0	1	0	0	0	0	1	0	1	0
hsa-miR-216a	MIMAT0000273	NM_000461	THRB	0	0	1	0	0	0	0	1	0	1	0
hsa-miR-568	MIMAT0003232	NM_000461	THRB	0	0	0	0	0	0	0	1	0	1	1
hsa-miR-516a-5p	MIMAT0004770	NM_000461	THRB	0	0	1	0	0	0	0	1	0	1	0
hsa-miR-507	MIMAT0002879	NM_000461	THRB	0	0	1	0	0	0	0	1	0	1	0
hsa-miR-508-5p	MIMAT0004778	NM_000461	THRB	0	0	1	0	0	0	0	1	0	1	0
hsa-miR-563	MIMAT0003227	NM_000461	THRB	0	0	1	0	0	0	0	1	0	1	0
hsa-miR-569	MIMAT0003234	NM_000461	THRB	0	0	1	0	0	0	0	1	0	0	1
hsa-miR-222	MIMAT0000279	NM_000461	THRB	0	0	1	0	0	0	0	1	0	1	0
hsa-miR-221	MIMAT0000278	NM_000461	THRB	0	0	1	0	0	0	0	1	0	1	0
hsa-miR-566	MIMAT0003230	NM_000461	THRB	0	0	0	0	0	0	0	1	0	1	1
hsa-miR-559	MIMAT0003223	NM_000461	THRB	0	0	1	1	0	0	0	1	0	0	0
hsa-miR-217	MIMAT0000274	NM_000461	THRB	0	0	1	0	0	0	0	1	0	1	0
hsa-miR-556-3p	MIMAT0004793	NM_000461	THRB	0	0	1	0	0	0	0	1	0	1	0
hsa-miR-556-5p	MIMAT0003220	NM_000461	THRB	0	0	1	0	0	0	0	1	0	1	0
hsa-miR-223	MIMAT0000280	NM_000461	THRB	0	0	1	0	0	0	0	1	0	1	0
hsa-miR-455-3p	MIMAT0004784	NM_000461	THRB	0	0	1	0	0	0	0	1	0	1	0
hsa-miR-519a	MIMAT0002869	NM_000461	THRB	0	0	1	0	0	0	0	1	0	1	0
hsa-miR-122	MIMAT0000421	NM_000461	THRB	0	0	1	0	0	0	0	1	0	1	0
hsa-miR-142-5p	MIMAT0000433	NM_000461	THRB	0	0	1	0	0	0	0	1	0	1	0
hsa-miR-519b-3p	MIMAT0002837	NM_000461	THRB	0	0	1	0	0	0	0	1	0	1	0
hsa-miR-519e	MIMAT0002829	NM_000461	THRB	0	0	1	0	0	0	0	1	0	1	0
hsa-miR-520g	MIMAT0002858	NM_000461	THRB	0	0	1	0	0	0	0	1	0	1	0
hsa-miR-519b-5p	MIMAT0005454	NM_000461	THRB	0	0	1	0	0	0	0	1	0	1	0
hsa-miR-142-3p	MIMAT0000434	NM_000461	THRB	0	0	1	0	0	0	0	1	0	1	0
hsa-miR-302d	MIMAT0000718	NM_000461	THRB	0	0	1	0	0	0	0	1	0	1	0
hsa-miR-520a-5p	MIMAT0002833	NM_000461	THRB	0	0	1	0	0	0	0	1	0	1	0
hsa-miR-519c-3p	MIMAT0002832	NM_000461	THRB	0	0	1	0	0	0	0	1	0	1	0
hsa-miR-152	MIMAT0000438	NM_000461	THRB	0	0	1	0	0	0	0	1	0	1	0
hsa-miR-137	MIMAT0000429	NM_000461	THRB	0	0	1	0	0	0	0	1	0	1	0
hsa-miR-130a	MIMAT0000425	NM_000461	THRB	0	0	1	0	0	0	0	1	0	1	0
hsa-miR-520h	MIMAT0002867	NM_000461	THRB	0	0	1	0	0	0	0	1	0	1	0
hsa-miR-518d-5p	MIMAT0005456	NM_000461	THRB	0	0	1	0	0	0	0	1	0	1	0
hsa-miR-577	MIMAT0003242	NM_000461	THRB	0	0	1	0	0	0	0	1	0	0	1
hsa-miR-520d-5p	MIMAT0002855	NM_000461	THRB	0	0	1	0	0	0	0	1	0	1	0
hsa-miR-524-5p	MIMAT0002849	NM_000461	THRB	0	0	1	0	0	0	0	1	0	1	0
hsa-miR-520c-3p	MIMAT0002846	NM_000461	THRB	0	0	1	0	0	0	0	1	0	1	0
hsa-miR-499-3p	MIMAT0004772	NM_000461	THRB	0	0	1	0	0	0	0	1	0	1	0
hsa-miR-362-3p	MIMAT0004683	NM_000461	THRB	0	0	0	0	0	0	0	1	0	1	0
hsa-miR-361-5p	MIMAT0000703	NM_000461	THRB	0	0	0	0	0	0	0	1	0	1	0
hsa-miR-363	MIMAT0000707	NM_000461	THRB	0	0	0	0	0	0	0	1	0	1	0
hsa-miR-130b	MIMAT0000691	NM_000461	THRB	0	0	0	0	0	0	0	1	0	1	0
hsa-miR-296-5p	MIMAT0000690	NM_000461	THRB	0	0	0	0	0	0	0	1	0	1	0
hsa-miR-331-5p	MIMAT0004700	NM_000461	THRB	0	0	0	0	0	0	0	1	0	1	0
hsa-miR-148b	MIMAT0000759	NM_000461	THRB	0	0	0	0	0	0	0	1	0	1	0
hsa-miR-501-3p	MIMAT0004774	NM_000461	THRB	0	0	0	0	0	0	0	1	0	1	0
hsa-miR-374a	MIMAT0000727	NM_000461	THRB	0	0	0	0	0	0	0	1	0	1	0
hsa-miR-382	MIMAT0000737	NM_000461	THRB	0	0	0	0	0	0	0	1	0	1	0
hsa-miR-337-5p	MIMAT0004695	NM_000461	THRB	0	0	0	0	0	0	0	1	0	1	0
hsa-miR-373	MIMAT0000726	NM_000461	THRB	0	0	0	0	0	0	0	1	0	1	0
hsa-miR-376c	MIMAT0000720	NM_000461	THRB	0	0	0	0	0	0	0	0	0	1	1
hsa-miR-367	MIMAT0000719	NM_000461	THRB	0	0	0	0	0	0	0	1	0	1	0
hsa-miR-337-3p	MIMAT0000754	NM_000461	THRB	0	0	0	0	0	0	0	1	0	1	0
hsa-miR-302b	MIMAT0000715	NM_000461	THRB	0	0	0	0	0	0	0	1	0	1	0
hsa-miR-99b	MIMAT0000689	NM_000461	THRB	0	0	0	0	0	0	0	1	0	1	0
hsa-miR-299-3p	MIMAT0000687	NM_000461	THRB	0	0	0	0	0	0	0	1	0	1	0
hsa-miR-134	MIMAT0000447	NM_000461	THRB	0	0	0	0	0	0	0	1	0	1	0
hsa-miR-23b	MIMAT0000418	NM_000461	THRB	0	0	0	0	0	0	0	1	0	1	0
hsa-miR-129-3p	MIMAT0004605	NM_000461	THRB	0	0	0	0	0	0	0	1	0	1	0
hsa-miR-140-5p	MIMAT0000431	NM_000461	THRB	0	0	0	0	0	0	0	1	0	1	0
hsa-miR-125a-5p	MIMAT0000443	NM_000461	THRB	0	0	0	0	0	0	0	1	0	1	0
hsa-miR-9	MIMAT0000441	NM_000461	THRB	0	0	0	0	0	0	0	1	0	1	0
hsa-miR-153	MIMAT0000439	NM_000461	THRB	0	0	0	0	0	0	0	1	0	1	0
hsa-miR-143	MIMAT0000435	NM_000461	THRB	0	0	0	0	0	0	0	1	0	1	0
hsa-miR-133a	MIMAT0000427	NM_000461	THRB	0	0	0	0	0	0	0	1	0	1	0
hsa-miR-132	MIMAT0000426	NM_000461	THRB	0	0	0	0	0	0	0	1	0	1	0
hsa-miR-149	MIMAT0000450	NM_000461	THRB	0	0	0	0	0	0	0	1	0	1	0
hsa-miR-15b	MIMAT0000417	NM_000461	THRB	0	0	0	0	0	0	0	1	0	1	0
hsa-miR-200b	MIMAT0000318	NM_000461	THRB	0	0	0	0	0	0	0	1	0	1	0
hsa-miR-299-5p	MIMAT0002890	NM_000461	THRB	0	0	0	0	0	0	0	1	0	1	0
hsa-miR-219-2-3p	MIMAT0004675	NM_000461	THRB	0	0	0	0	0	0	0	1	0	1	0
hsa-miR-106b	MIMAT0000680	NM_000461	THRB	0	0	0	0	0	0	0	1	0	1	0
hsa-miR-155	MIMAT0000646	NM_000461	THRB	0	0	0	0	0	0	0	1	0	1	0
hsa-miR-195	MIMAT0000461	NM_000461	THRB	0	0	0	0	0	0	0	1	0	1	0
hsa-miR-193a-5p	MIMAT0004614	NM_000461	THRB	0	0	0	0	0	0	0	1	0	1	0
hsa-miR-190	MIMAT0000458	NM_000461	THRB	0	0	0	0	0	0	0	1	0	1	0
hsa-miR-188-3p	MIMAT0004613	NM_000461	THRB	0	0	0	0	0	0	0	1	0	1	0
hsa-miR-186	MIMAT0000456	NM_000461	THRB	0	0	0	0	0	0	0	1	0	1	0
hsa-miR-184	MIMAT0000454	NM_000461	THRB	0	0	0	0	0	0	0	1	0	1	0
hsa-miR-125b	MIMAT0000423	NM_000461	THRB	0	0	0	0	0	0	0	1	0	1	0
hsa-miR-331-3p	MIMAT0000760	NM_000461	THRB	0	0	0	0	0	0	0	1	0	1	0
hsa-miR-591	MIMAT0003259	NM_000461	THRB	0	0	0	0	0	0	0	1	0	1	0
hsa-miR-572	MIMAT0003237	NM_000461	THRB	0	0	0	0	0	0	0	1	0	1	0
hsa-miR-558	MIMAT0003222	NM_000461	THRB	0	0	0	0	0	0	0	1	0	1	0
hsa-miR-505	MIMAT0002876	NM_000461	THRB	0	0	0	0	0	0	0	1	0	1	0
hsa-miR-503	MIMAT0002874	NM_000461	THRB	0	0	0	0	0	0	0	1	0	1	0
hsa-miR-571	MIMAT0003236	NM_000461	THRB	0	0	0	0	0	0	0	1	0	1	0
hsa-miR-502-3p	MIMAT0004775	NM_000461	THRB	0	0	0	0	0	0	0	1	0	1	0
hsa-miR-527	MIMAT0002862	NM_000461	THRB	0	0	0	0	0	0	0	1	0	1	0
hsa-miR-518a-5p	MIMAT0005457	NM_000461	THRB	0	0	0	0	0	0	0	1	0	1	0
hsa-miR-518e	MIMAT0002861	NM_000461	THRB	0	0	0	0	0	0	0	1	0	1	0
hsa-miR-516b	MIMAT0002859	NM_000461	THRB	0	0	0	0	0	0	0	1	0	1	0
hsa-miR-517b	MIMAT0002857	NM_000461	THRB	0	0	0	0	0	0	0	1	0	1	0
hsa-miR-574-3p	MIMAT0003239	NM_000461	THRB	0	0	0	0	0	0	0	1	0	1	0
hsa-miR-509-5p	MIMAT0004779	NM_000461	THRB	0	0	0	0	0	0	0	1	0	1	0
hsa-miR-509-3p	MIMAT0002881	NM_000461	THRB	0	0	0	0	0	0	0	1	0	1	0
hsa-miR-584	MIMAT0003249	NM_000461	THRB	0	0	0	0	0	0	0	1	0	1	0
hsa-miR-564	MIMAT0003228	NM_000461	THRB	0	0	0	0	0	0	0	1	0	1	0
hsa-miR-596	MIMAT0003264	NM_000461	THRB	0	0	0	0	0	0	0	1	0	1	0
hsa-miR-557	MIMAT0003221	NM_000461	THRB	0	0	0	0	0	0	0	1	0	1	0
hsa-miR-581	MIMAT0003246	NM_000461	THRB	0	0	0	0	0	0	0	1	0	1	0
hsa-miR-92b	MIMAT0003218	NM_000461	THRB	0	0	0	0	0	0	0	1	0	1	0
hsa-miR-487b	MIMAT0003180	NM_000461	THRB	0	0	0	0	0	0	0	1	0	1	0
hsa-miR-455-5p	MIMAT0003150	NM_000461	THRB	0	0	0	0	0	0	0	1	0	1	0
hsa-miR-532-3p	MIMAT0004780	NM_000461	THRB	0	0	0	0	0	0	0	1	0	1	0
hsa-miR-532-5p	MIMAT0002888	NM_000461	THRB	0	0	0	0	0	0	0	1	0	1	0
hsa-miR-514	MIMAT0002883	NM_000461	THRB	0	0	0	0	0	0	0	1	0	1	0
hsa-miR-520d-3p	MIMAT0002856	NM_000461	THRB	0	0	0	0	0	0	0	1	0	1	0
hsa-miR-521	MIMAT0002854	NM_000461	THRB	0	0	0	0	0	0	0	1	0	1	0
hsa-miR-489	MIMAT0002805	NM_000461	THRB	0	0	0	0	0	0	0	1	0	1	0
hsa-miR-488	MIMAT0004763	NM_000461	THRB	0	0	0	0	0	0	0	1	0	1	0
hsa-miR-486-3p	MIMAT0004762	NM_000461	THRB	0	0	0	0	0	0	0	1	0	1	0
hsa-miR-410	MIMAT0002171	NM_000461	THRB	0	0	0	0	0	0	0	1	0	1	0
hsa-miR-412	MIMAT0002170	NM_000461	THRB	0	0	0	0	0	0	0	1	0	1	0
hsa-miR-453	MIMAT0001630	NM_000461	THRB	0	0	0	0	0	0	0	1	0	1	0
hsa-miR-450a	MIMAT0001545	NM_000461	THRB	0	0	0	0	0	0	0	1	0	1	0
hsa-miR-449a	MIMAT0001541	NM_000461	THRB	0	0	0	0	0	0	0	1	0	1	0
hsa-miR-424	MIMAT0001341	NM_000461	THRB	0	0	0	0	0	0	0	1	0	1	0
hsa-miR-133b	MIMAT0000770	NM_000461	THRB	0	0	0	0	0	0	0	1	0	1	0
hsa-miR-339-3p	MIMAT0004702	NM_000461	THRB	0	0	0	0	0	0	0	1	0	1	0
hsa-miR-490-5p	MIMAT0004764	NM_000461	THRB	0	0	0	0	0	0	0	1	0	1	0
hsa-miR-491-3p	MIMAT0004765	NM_000461	THRB	0	0	0	0	0	0	0	1	0	1	0
hsa-miR-202	MIMAT0002811	NM_000461	THRB	0	0	0	0	0	0	0	1	0	1	0
hsa-miR-519d	MIMAT0002853	NM_000461	THRB	0	0	0	0	0	0	0	1	0	1	0
hsa-miR-524-3p	MIMAT0002850	NM_000461	THRB	0	0	0	0	0	0	0	1	0	1	0
hsa-miR-520c-5p	MIMAT0005455	NM_000461	THRB	0	0	0	0	0	0	0	1	0	1	0
hsa-miR-520b	MIMAT0002843	NM_000461	THRB	0	0	0	0	0	0	0	1	0	1	0
hsa-miR-525-3p	MIMAT0002839	NM_000461	THRB	0	0	0	0	0	0	0	1	0	1	0
hsa-miR-520a-3p	MIMAT0002834	NM_000461	THRB	0	0	0	0	0	0	0	1	0	1	0
hsa-miR-515-3p	MIMAT0002827	NM_000461	THRB	0	0	0	0	0	0	0	1	0	1	0
hsa-miR-520e	MIMAT0002825	NM_000461	THRB	0	0	0	0	0	0	0	1	0	1	0
hsa-miR-512-5p	MIMAT0002822	NM_000461	THRB	0	0	0	0	0	0	0	1	0	1	0
hsa-miR-497	MIMAT0002820	NM_000461	THRB	0	0	0	0	0	0	0	1	0	1	0
hsa-miR-492	MIMAT0002812	NM_000461	THRB	0	0	0	0	0	0	0	1	0	1	0
hsa-miR-324-5p	MIMAT0000761	NM_000461	THRB	0	0	0	0	0	0	0	1	0	1	0
hsa-miR-1274a	MIMAT0005927	NM_000461	THRB	0	0	1	0	0	0	0	0	0	1	0
hsa-miR-1305	MIMAT0005893	NM_000461	THRB	0	0	1	0	0	0	0	0	0	1	0
hsa-miR-1304	MIMAT0005892	NM_000461	THRB	0	0	1	0	0	0	0	0	0	1	0
hsa-miR-1303	MIMAT0005891	NM_000461	THRB	0	0	1	0	0	0	0	0	0	1	0
hsa-miR-1302	MIMAT0005890	NM_000461	THRB	0	0	1	0	0	0	0	0	0	1	0
hsa-miR-548l	MIMAT0005889	NM_000461	THRB	0	0	1	0	0	0	0	0	0	1	0
hsa-miR-199b-5p	MIMAT0000263	NM_000461	THRB	0	0	0	0	0	0	0	1	0	1	0
hsa-miR-1293	MIMAT0005883	NM_000461	THRB	0	0	1	0	0	0	0	0	0	1	0
hsa-miR-1291	MIMAT0005881	NM_000461	THRB	0	0	1	0	0	0	0	0	0	1	0
hsa-miR-1290	MIMAT0005880	NM_000461	THRB	0	0	1	0	0	0	0	0	0	1	0
hsa-miR-1286	MIMAT0005877	NM_000461	THRB	0	0	1	0	0	0	0	0	0	1	0
hsa-miR-1285	MIMAT0005876	NM_000461	THRB	0	0	1	0	0	0	0	0	0	1	0
hsa-miR-548j	MIMAT0005875	NM_000461	THRB	0	0	1	0	0	0	0	0	0	1	0
hsa-miR-548e	MIMAT0005874	NM_000461	THRB	0	0	1	0	0	0	0	0	0	1	0
hsa-miR-1243	MIMAT0005894	NM_000461	THRB	0	0	1	0	0	0	0	0	0	1	0
hsa-miR-1244	MIMAT0005896	NM_000461	THRB	0	0	1	0	0	0	0	0	0	1	0
hsa-miR-1245	MIMAT0005897	NM_000461	THRB	0	0	1	0	0	0	0	0	0	1	0
hsa-miR-1270	MIMAT0005924	NM_000461	THRB	0	0	1	0	0	0	0	0	0	1	0
hsa-miR-1269	MIMAT0005923	NM_000461	THRB	0	0	1	0	0	0	0	0	0	1	0
hsa-miR-1267	MIMAT0005921	NM_000461	THRB	0	0	1	0	0	0	0	0	0	1	0
hsa-miR-1266	MIMAT0005920	NM_000461	THRB	0	0	1	0	0	0	0	0	0	1	0
hsa-miR-1265	MIMAT0005918	NM_000461	THRB	0	0	1	0	0	0	0	0	0	1	0
hsa-miR-548m	MIMAT0005917	NM_000461	THRB	0	0	1	0	0	0	0	0	0	1	0
hsa-miR-548n	MIMAT0005916	NM_000461	THRB	0	0	1	0	0	0	0	0	0	1	0
hsa-miR-1261	MIMAT0005913	NM_000461	THRB	0	0	1	0	0	0	0	0	0	1	0
hsa-miR-1260	MIMAT0005911	NM_000461	THRB	0	0	1	0	0	0	0	0	0	1	0
hsa-miR-1257	MIMAT0005908	NM_000461	THRB	0	0	1	0	0	0	0	0	0	1	0
hsa-miR-1255a	MIMAT0005906	NM_000461	THRB	0	0	1	0	0	0	0	0	0	1	0
hsa-miR-1254	MIMAT0005905	NM_000461	THRB	0	0	1	0	0	0	0	0	0	1	0
hsa-miR-1246	MIMAT0005898	NM_000461	THRB	0	0	1	0	0	0	0	0	0	1	0
hsa-miR-1208	MIMAT0005873	NM_000461	THRB	0	0	1	0	0	0	0	0	0	1	0
hsa-miR-1207-5p	MIMAT0005871	NM_000461	THRB	0	0	1	0	0	0	0	0	0	1	0
hsa-miR-1206	MIMAT0005870	NM_000461	THRB	0	0	1	0	0	0	0	0	0	1	0
hsa-miR-652	MIMAT0003322	NM_000461	THRB	0	0	1	0	0	0	0	0	0	1	0
hsa-miR-633	MIMAT0003303	NM_000461	THRB	0	0	1	0	0	0	0	1	0	0	0
hsa-miR-621	MIMAT0003290	NM_000461	THRB	0	0	1	0	0	0	0	0	0	1	0
hsa-miR-562	MIMAT0003226	NM_000461	THRB	0	0	1	0	0	0	0	0	0	1	0
hsa-miR-516a-3p	MIMAT0006778	NM_000461	THRB	0	0	1	0	0	0	0	0	0	1	0
hsa-miR-335	MIMAT0000765	NM_000461	THRB	0	0	1	0	0	0	0	1	0	0	0
hsa-miR-29c	MIMAT0000681	NM_000461	THRB	0	0	1	0	0	0	0	0	0	1	0
hsa-miR-320a	MIMAT0000510	NM_000461	THRB	0	0	1	0	0	0	0	0	0	1	0
hsa-miR-145	MIMAT0000437	NM_000461	THRB	0	0	1	0	0	0	0	0	0	1	0
hsa-miR-215	MIMAT0000272	NM_000461	THRB	0	0	1	0	0	0	0	0	0	1	0
hsa-miR-182	MIMAT0000259	NM_000461	THRB	0	0	1	0	0	0	0	0	0	1	0
hsa-miR-198	MIMAT0000228	NM_000461	THRB	0	0	1	0	0	0	0	0	0	1	0
hsa-miR-192	MIMAT0000222	NM_000461	THRB	0	0	1	0	0	0	0	0	0	1	0
hsa-miR-653	MIMAT0003328	NM_000461	THRB	0	0	1	0	0	0	0	1	0	0	0
hsa-miR-411	MIMAT0003329	NM_000461	THRB	0	0	1	0	0	0	0	0	0	1	0
hsa-miR-1264	MIMAT0005791	NM_000461	THRB	0	0	1	0	0	0	0	0	0	1	0
hsa-miR-1205	MIMAT0005869	NM_000461	THRB	0	0	1	0	0	0	0	0	0	1	0
hsa-miR-1234	MIMAT0005589	NM_000461	THRB	0	0	1	0	0	0	0	0	0	1	0
hsa-miR-1183	MIMAT0005828	NM_000461	THRB	0	0	1	0	0	0	0	0	0	1	0
hsa-miR-1182	MIMAT0005827	NM_000461	THRB	0	0	1	0	0	0	0	0	0	1	0
hsa-miR-1179	MIMAT0005824	NM_000461	THRB	0	0	1	0	0	0	0	0	0	1	0
hsa-miR-889	MIMAT0004921	NM_000461	THRB	0	0	1	0	0	0	0	1	0	0	0
hsa-miR-1298	MIMAT0005800	NM_000461	THRB	0	0	1	0	0	0	0	0	0	1	0
hsa-miR-1185	MIMAT0005798	NM_000461	THRB	0	0	1	0	0	0	0	0	0	1	0
hsa-miR-1271	MIMAT0005796	NM_000461	THRB	0	0	1	0	0	0	0	0	0	1	0
hsa-miR-1323	MIMAT0005795	NM_000461	THRB	0	0	1	0	0	0	0	0	0	1	0
hsa-miR-320c	MIMAT0005793	NM_000461	THRB	0	0	1	0	0	0	0	0	0	1	0
hsa-miR-320b	MIMAT0005792	NM_000461	THRB	0	0	1	0	0	0	0	0	0	1	0
hsa-miR-767-5p	MIMAT0003882	NM_000461	THRB	0	0	1	0	0	0	0	0	0	1	0
hsa-miR-29a	MIMAT0000086	NM_000461	THRB	0	0	1	0	0	0	0	0	0	1	0
hsa-miR-548h	MIMAT0005928	NM_000461	THRB	0	0	1	0	0	0	0	0	0	1	0
hsa-miR-7	MIMAT0000252	NM_000461	THRB	0	0	0	0	0	0	0	1	0	1	0
hsa-miR-31	MIMAT0000089	NM_000461	THRB	0	0	0	0	0	0	0	1	0	1	0
hsa-miR-210	MIMAT0000267	NM_000461	THRB	0	0	0	0	0	0	0	1	0	1	0
hsa-miR-212	MIMAT0000269	NM_000461	THRB	0	0	0	0	0	0	0	1	0	1	0
hsa-miR-28-3p	MIMAT0004502	NM_000461	THRB	0	0	0	0	0	0	0	1	0	1	0
hsa-miR-26a	MIMAT0000082	NM_000461	THRB	0	0	0	0	0	0	0	1	0	1	0
hsa-miR-24	MIMAT0000080	NM_000461	THRB	0	0	0	0	0	0	0	1	0	1	0
hsa-miR-23a	MIMAT0000078	NM_000461	THRB	0	0	0	0	0	0	0	1	0	1	0
hsa-miR-1252	MIMAT0005944	NM_000461	THRB	0	0	1	0	0	0	0	0	0	1	0
hsa-miR-22	MIMAT0000077	NM_000461	THRB	0	0	0	0	0	0	0	1	0	1	0
hsa-miR-20a	MIMAT0000075	NM_000461	THRB	0	0	0	0	0	0	0	1	0	1	0
hsa-miR-17	MIMAT0000070	NM_000461	THRB	0	0	0	0	0	0	0	1	0	1	0
hsa-miR-16	MIMAT0000069	NM_000461	THRB	0	0	0	0	0	0	0	1	0	1	0
hsa-miR-214	MIMAT0000271	NM_000461	THRB	0	0	0	0	0	0	0	1	0	1	0
hsa-miR-92a	MIMAT0000092	NM_000461	THRB	0	0	0	0	0	0	0	1	0	1	0
hsa-miR-96	MIMAT0000095	NM_000461	THRB	0	0	0	0	0	0	0	1	0	1	0
hsa-miR-34a	MIMAT0000255	NM_000461	THRB	0	0	0	0	0	0	0	1	0	1	0
hsa-miR-187	MIMAT0000262	NM_000461	THRB	0	0	0	0	0	0	0	1	0	1	0
hsa-miR-30d	MIMAT0000245	NM_000461	THRB	0	0	0	0	0	0	0	1	0	1	0
hsa-miR-148a	MIMAT0000243	NM_000461	THRB	0	0	0	0	0	0	0	1	0	1	0
hsa-miR-129-5p	MIMAT0000242	NM_000461	THRB	0	0	0	0	0	0	0	1	0	1	0
hsa-miR-208a	MIMAT0000241	NM_000461	THRB	0	0	0	0	0	0	0	1	0	1	0
hsa-miR-199a-3p	MIMAT0000232	NM_000461	THRB	0	0	0	0	0	0	0	1	0	1	0
hsa-miR-199a-5p	MIMAT0000231	NM_000461	THRB	0	0	0	0	0	0	0	1	0	1	0
hsa-miR-107	MIMAT0000104	NM_000461	THRB	0	0	0	0	0	0	0	1	0	1	0
hsa-miR-103	MIMAT0000101	NM_000461	THRB	0	0	0	0	0	0	0	1	0	1	0
hsa-miR-205	MIMAT0000266	NM_000461	THRB	0	0	0	0	0	0	0	1	0	1	0
hsa-miR-100	MIMAT0000098	NM_000461	THRB	0	0	0	0	0	0	0	1	0	1	0
hsa-miR-99a	MIMAT0000097	NM_000461	THRB	0	0	0	0	0	0	0	1	0	1	0
hsa-miR-1827	MIMAT0006767	NM_000461	THRB	0	0	1	0	0	0	0	0	0	1	0
hsa-miR-219-1-3p	MIMAT0004567	NM_000461	THRB	0	0	0	0	0	0	0	1	0	1	0
hsa-miR-1255b	MIMAT0005945	NM_000461	THRB	0	0	1	0	0	0	0	0	0	1	0
hsa-miR-548p	MIMAT0005934	NM_000461	THRB	0	0	1	0	0	0	0	0	0	1	0
hsa-miR-1322	MIMAT0005953	NM_000461	THRB	0	0	1	0	0	0	0	0	0	1	0
hsa-miR-302f	MIMAT0005932	NM_000461	THRB	0	0	1	0	0	0	0	0	0	1	0
hsa-miR-1278	MIMAT0005936	NM_000461	THRB	0	0	1	0	0	0	0	0	0	1	0
hsa-miR-1197	MIMAT0005955	NM_000461	THRB	0	0	1	0	0	0	0	0	0	1	0
hsa-miR-1324	MIMAT0005956	NM_000461	THRB	0	0	1	0	0	0	0	0	0	1	0
hsa-miR-1287	MIMAT0005878	NM_000461	THRB	0	0	1	0	0	0	0	0	0	1	0
hsa-miR-1276	MIMAT0005930	NM_000461	THRB	0	0	1	0	0	0	0	0	0	1	0
hsa-miR-139-3p	MIMAT0004552	NM_000461	THRB	0	0	0	0	0	0	0	1	0	1	0
hsa-miR-1274b	MIMAT0005938	NM_000461	THRB	0	0	1	0	0	0	0	0	0	1	0
hsa-miR-320d	MIMAT0006764	NM_000461	THRB	0	0	1	0	0	0	0	0	0	1	0
hsa-miR-1308	MIMAT0005947	NM_000461	THRB	0	0	1	0	0	0	0	0	0	1	0
hsa-miR-1826	MIMAT0006766	NM_000461	THRB	0	0	1	0	0	0	0	0	0	1	0
hsa-miR-224	MIMAT0000281	NM_000461	THRB	0	0	0	0	0	0	0	1	0	1	0
hsa-miR-548i	MIMAT0005935	NM_000461	THRB	0	0	1	0	0	0	0	0	0	1	0
hsa-miR-543	MIMAT0004954	NM_000461	THRB	0	0	0	0	0	0	0	1	0	0	0
hsa-miR-548a-5p	MIMAT0004803	NM_000461	THRB	0	0	0	0	0	0	0	1	0	0	0
hsa-miR-944	MIMAT0004987	NM_000461	THRB	0	0	0	0	0	0	0	1	0	0	0
hsa-miR-643	MIMAT0003313	NM_000461	THRB	0	0	0	0	0	0	0	1	0	0	0
hsa-miR-943	MIMAT0004986	NM_000461	THRB	0	0	0	0	0	0	0	1	0	0	0
hsa-miR-548d-3p	MIMAT0003323	NM_000461	THRB	0	0	0	0	0	0	0	1	0	0	0
hsa-miR-590-3p	MIMAT0004801	NM_000461	THRB	0	0	0	0	0	0	0	1	0	0	0
hsa-miR-631	MIMAT0003300	NM_000461	THRB	0	0	0	0	0	0	0	1	0	0	0
hsa-miR-630	MIMAT0003299	NM_000461	THRB	0	0	0	0	0	0	0	1	0	0	0
hsa-miR-626	MIMAT0003295	NM_000461	THRB	0	0	0	0	0	0	0	1	0	0	0
hsa-miR-623	MIMAT0003292	NM_000461	THRB	0	0	0	0	0	0	0	1	0	0	0
hsa-miR-617	MIMAT0003286	NM_000461	THRB	0	0	0	0	0	0	0	1	0	0	0
hsa-miR-616	MIMAT0004805	NM_000461	THRB	0	0	0	0	0	0	0	1	0	0	0
hsa-miR-613	MIMAT0003281	NM_000461	THRB	0	0	0	0	0	0	0	1	0	0	0
hsa-miR-635	MIMAT0003305	NM_000461	THRB	0	0	0	0	0	0	0	1	0	0	0
hsa-miR-516b*	MIMAT0002860	NM_000461	THRB	0	0	0	0	0	0	0	1	0	0	0
hsa-miR-611	MIMAT0003279	NM_000461	THRB	0	0	0	0	0	0	0	1	0	0	0
hsa-miR-610	MIMAT0003278	NM_000461	THRB	0	0	0	0	0	0	0	1	0	0	0
hsa-miR-636	MIMAT0003306	NM_000461	THRB	0	0	0	0	0	0	0	1	0	0	0
hsa-miR-604	MIMAT0003272	NM_000461	THRB	0	0	0	0	0	0	0	1	0	0	0
hsa-miR-639	MIMAT0003309	NM_000461	THRB	0	0	0	0	0	0	0	1	0	0	0
hsa-miR-940	MIMAT0004983	NM_000461	THRB	0	0	0	0	0	0	0	1	0	0	0
hsa-miR-938	MIMAT0004981	NM_000461	THRB	0	0	0	0	0	0	0	1	0	0	0
hsa-miR-888	MIMAT0004916	NM_000461	THRB	0	0	0	0	0	0	0	1	0	0	0
hsa-miR-886-3p	MIMAT0004906	NM_000461	THRB	0	0	0	0	0	0	0	1	0	0	0
hsa-miR-885-3p	MIMAT0004948	NM_000461	THRB	0	0	0	0	0	0	0	1	0	0	0
hsa-miR-663	MIMAT0003326	NM_000461	THRB	0	0	0	0	0	0	0	1	0	0	0
hsa-miR-668	MIMAT0003881	NM_000461	THRB	0	0	0	0	0	0	0	1	0	0	0
hsa-miR-877	MIMAT0004949	NM_000461	THRB	0	0	0	0	0	0	0	1	0	0	0
hsa-miR-876-3p	MIMAT0004925	NM_000461	THRB	0	0	0	0	0	0	0	1	0	0	0
hsa-miR-766	MIMAT0003888	NM_000461	THRB	0	0	0	0	0	0	0	1	0	0	0
hsa-miR-875-5p	MIMAT0004922	NM_000461	THRB	0	0	0	0	0	0	0	1	0	0	0
hsa-miR-768-3p	MIMAT0003947	NM_000461	THRB	0	0	0	0	0	0	0	1	0	0	0
hsa-miR-769-3p	MIMAT0003887	NM_000461	THRB	0	0	0	0	0	0	0	1	0	0	0
hsa-miR-873	MIMAT0004953	NM_000461	THRB	0	0	0	0	0	0	0	1	0	0	0
hsa-miR-769-5p	MIMAT0003886	NM_000461	THRB	0	0	0	0	0	0	0	1	0	0	0
hsa-miR-661	MIMAT0003324	NM_000461	THRB	0	0	0	0	0	0	0	1	0	0	0
hsa-miR-658	MIMAT0003336	NM_000461	THRB	0	0	0	0	0	0	0	1	0	0	0
hsa-miR-935	MIMAT0004978	NM_000461	THRB	0	0	0	0	0	0	0	1	0	0	0
hsa-miR-933	MIMAT0004976	NM_000461	THRB	0	0	0	0	0	0	0	1	0	0	0
hsa-miR-923	MIMAT0004973	NM_000461	THRB	0	0	0	0	0	0	0	1	0	0	0
hsa-miR-645	MIMAT0003315	NM_000461	THRB	0	0	0	0	0	0	0	1	0	0	0
hsa-miR-647	MIMAT0003317	NM_000461	THRB	0	0	0	0	0	0	0	1	0	0	0
hsa-miR-648	MIMAT0003318	NM_000461	THRB	0	0	0	0	0	0	0	1	0	0	0
hsa-miR-891a	MIMAT0004902	NM_000461	THRB	0	0	0	0	0	0	0	1	0	0	0
hsa-miR-802	MIMAT0004185	NM_000461	THRB	0	0	0	0	0	0	0	1	0	0	0
hsa-miR-649	MIMAT0003319	NM_000461	THRB	0	0	0	0	0	0	0	1	0	0	0
hsa-miR-654-3p	MIMAT0004814	NM_000461	THRB	0	0	0	0	0	0	0	1	0	0	0
hsa-miR-890	MIMAT0004912	NM_000461	THRB	0	0	0	0	0	0	0	1	0	0	0
hsa-miR-654-5p	MIMAT0003330	NM_000461	THRB	0	0	0	0	0	0	0	1	0	0	0
hsa-miR-656	MIMAT0003332	NM_000461	THRB	0	0	0	0	0	0	0	1	0	0	0
hsa-miR-770-5p	MIMAT0003948	NM_000461	THRB	0	0	0	0	0	0	0	1	0	0	0
hsa-miR-513b	MIMAT0005788	NM_000461	THRB	0	0	0	0	0	0	0	1	0	0	0
hsa-miR-1297	MIMAT0005886	NM_000461	THRB	0	0	1	0	0	0	0	0	0	0	0
hsa-miR-193a-3p	MIMAT0000459	NM_000461	THRB	0	0	0	0	0	0	0	0	0	1	0
hsa-miR-151-3p	MIMAT0000757	NM_000461	THRB	0	0	0	0	0	0	0	0	0	1	0
hsa-miR-324-3p	MIMAT0000762	NM_000461	THRB	0	0	0	0	0	0	0	0	0	1	0
hsa-miR-423-3p	MIMAT0001340	NM_000461	THRB	0	0	0	0	0	0	0	0	0	1	0
hsa-miR-451	MIMAT0001631	NM_000461	THRB	0	0	0	0	0	0	0	0	0	1	0
hsa-miR-483-5p	MIMAT0004761	NM_000461	THRB	0	0	0	0	0	0	0	0	0	1	0
hsa-miR-483-3p	MIMAT0002173	NM_000461	THRB	0	0	0	0	0	0	0	0	0	1	0
hsa-miR-548g	MIMAT0005912	NM_000461	THRB	0	0	1	0	0	0	0	0	0	0	0
hsa-miR-193b	MIMAT0002819	NM_000461	THRB	0	0	0	0	0	0	0	0	0	1	0
hsa-miR-548f	MIMAT0005895	NM_000461	THRB	0	0	1	0	0	0	0	0	0	0	0
hsa-miR-523	MIMAT0002840	NM_000461	THRB	0	0	0	0	0	0	0	0	0	1	0
hsa-miR-328	MIMAT0000752	NM_000461	THRB	0	0	0	0	0	0	0	0	0	1	0
hsa-miR-379	MIMAT0000733	NM_000461	THRB	0	0	0	0	0	0	0	0	0	1	0
hsa-miR-140-3p	MIMAT0004597	NM_000461	THRB	0	0	0	0	0	0	0	0	0	1	0
hsa-miR-147	MIMAT0000251	NM_000461	THRB	0	0	0	0	0	0	0	0	0	1	0
hsa-miR-139-5p	MIMAT0000250	NM_000461	THRB	0	0	0	0	0	0	0	0	0	1	0
hsa-miR-126	MIMAT0000445	NM_000461	THRB	0	0	0	0	0	0	0	0	0	1	0
hsa-miR-127-5p	MIMAT0004604	NM_000461	THRB	0	0	0	0	0	0	0	0	0	1	0
hsa-miR-127-3p	MIMAT0000446	NM_000461	THRB	0	0	0	0	0	0	0	0	0	1	0
hsa-miR-29b	MIMAT0000100	NM_000461	THRB	0	0	0	0	0	0	0	0	0	1	0
hsa-miR-34b	MIMAT0004676	NM_000461	THRB	0	0	0	0	0	0	0	0	0	1	0
hsa-miR-369-5p	MIMAT0001621	NM_000461	THRB	0	0	0	0	0	0	0	0	0	1	0
hsa-miR-371-5p	MIMAT0004687	NM_000461	THRB	0	0	0	0	0	0	0	0	0	1	0
hsa-miR-371-3p	MIMAT0000723	NM_000461	THRB	0	0	0	0	0	0	0	0	0	1	0
hsa-miR-518f	MIMAT0002842	NM_000461	THRB	0	0	0	0	0	0	0	0	0	1	0
hsa-miR-518b	MIMAT0002844	NM_000461	THRB	0	0	0	0	0	0	0	0	0	1	0
hsa-miR-1229	MIMAT0005584	NM_000461	THRB	0	0	0	0	0	0	0	1	0	0	0
hsa-miR-1231	MIMAT0005586	NM_000461	THRB	0	0	0	0	0	0	0	1	0	0	0
hsa-miR-1238	MIMAT0005593	NM_000461	THRB	0	0	0	0	0	0	0	1	0	0	0
hsa-miR-144	MIMAT0000436	NM_000461	THRB	0	0	0	0	0	0	0	1	0	0	0
hsa-miR-190b	MIMAT0004929	NM_000461	THRB	0	0	0	0	0	0	0	1	0	0	0
hsa-miR-208b	MIMAT0004960	NM_000461	THRB	0	0	0	0	0	0	0	1	0	0	0
hsa-miR-216b	MIMAT0004959	NM_000461	THRB	0	0	0	0	0	0	0	1	0	0	0
hsa-miR-220c	MIMAT0004915	NM_000461	THRB	0	0	0	0	0	0	0	1	0	0	0
hsa-miR-300	MIMAT0004903	NM_000461	THRB	0	0	0	0	0	0	0	1	0	0	0
hsa-miR-374b	MIMAT0004955	NM_000461	THRB	0	0	0	0	0	0	0	1	0	0	0
hsa-miR-421	MIMAT0003339	NM_000461	THRB	0	0	0	0	0	0	0	1	0	0	0
hsa-miR-1226	MIMAT0005577	NM_000461	THRB	0	0	0	0	0	0	0	1	0	0	0
hsa-miR-598	MIMAT0003266	NM_000461	THRB	0	0	0	0	0	0	0	0	0	1	0
hsa-miR-518c	MIMAT0002848	NM_000461	THRB	0	0	0	0	0	0	0	0	0	1	0
hsa-miR-518a-3p	MIMAT0002863	NM_000461	THRB	0	0	0	0	0	0	0	0	0	1	0
hsa-miR-518d-3p	MIMAT0002864	NM_000461	THRB	0	0	0	0	0	0	0	0	0	1	0
hsa-miR-544	MIMAT0003164	NM_000461	THRB	0	0	0	0	0	0	0	0	0	1	0
hsa-miR-551a	MIMAT0003214	NM_000461	THRB	0	0	0	0	0	0	0	0	0	1	0
hsa-miR-554	MIMAT0003217	NM_000461	THRB	0	0	0	0	0	0	0	0	0	1	0
hsa-miR-551b	MIMAT0003233	NM_000461	THRB	0	0	0	0	0	0	0	0	0	1	0
hsa-miR-576-3p	MIMAT0004796	NM_000461	THRB	0	0	0	0	0	0	0	0	0	1	0
hsa-miR-582-3p	MIMAT0004797	NM_000461	THRB	0	0	0	0	0	0	0	0	0	1	0
hsa-miR-585	MIMAT0003250	NM_000461	THRB	0	0	0	0	0	0	0	0	0	1	0
hsa-miR-550	MIMAT0004800	NM_000461	THRB	0	0	0	0	0	0	0	0	0	1	0
hsa-miR-509-3-5p	MIMAT0004975	NM_000461	THRB	0	0	0	0	0	0	0	1	0	0	0
